# Supplementary material for: The Mediterranean Diet in Pregnancy: Implications for Maternal Brain Morphometry in a Secondary Analysis of the IMPACT BCN Randomized Clinical Trial
Source: Nutrients. 2024 May 24;16(11):1604. doi: 10.3390/nu16111604 (PMC11174669; doi:10.3390/nu16111604)
Supplement: Supplementary file 1 [file nutrients-16-01604-s001.zip]

Archive with 1 entries (1 files):
- nutrients-2990047-supplementary.pdf
